# Supplementary material for: Long-leg spica casts demonstrate superior outcomes in developmental dysplasia of the hip: a multi-center retrospective analysis of failure risks and protective factors
Source: Front Pediatr. 2025 Apr 1;13:1563536. doi: 10.3389/fped.2025.1563536 (PMC11996778; doi:10.3389/fped.2025.1563536)
Supplement: Supplementary file 1 [file Datasheet1.zip]

Archive with 2 entries (2 files):
- hip_dysplasia_survival_data.csv
- hip_dysplasia_data.xlsx
