# Supplementary material for: Long-leg spica casts demonstrate superior outcomes in developmental dysplasia of the hip: a multi-center retrospective analysis of failure risks and protective factors
Source: Front Pediatr. 2025 Apr 1;13:1563536. doi: 10.3389/fped.2025.1563536 (PMC11996778; doi:10.3389/fped.2025.1563536)
Supplement: Supplementary file 1 [file Datasheet1.zip › hip_dysplasia_survival_data.csv]

ID	Treatment	Age	Sex	Site	Tonnis	Presentation	Delivery	Family_History	time	event
1	Short-leg	>6m	Female	Unilateral	III	Breech	Normal vaginal	Yes	47.9388565784602	1
2	Short-leg	≤6m	Female	Unilateral	III	Breech	Caesarean	Yes	145.697192467674	1
3	Short-leg	>6m	Female	Unilateral	III	Breech	Normal vaginal	Yes	97.2359036706915	1
4	Short-leg	≤6m	Female	Unilateral	III	Breech	Normal vaginal	Yes	180	0
5	Short-leg	≤6m	Female	Bilateral	III	Breech	Normal vaginal	Yes	81.5686433629155	1
6	Short-leg	>6m	Female	Unilateral	III	Breech	Caesarean	Yes	180	0
7	Short-leg	>6m	Female	Unilateral	III	Breech	Normal vaginal	Yes	180	0
8	Short-leg	≤6m	Female	Unilateral	III	Breech	Normal vaginal	Yes	180	0
9	Short-leg	>6m	Female	Unilateral	III	Breech	Normal vaginal	Yes	180	0
10	Short-leg	>6m	Female	Bilateral	IV	Breech	Normal vaginal	No	19.4207828714029	1
11	Short-leg	≤6m	Female	Bilateral	III	Breech	Normal vaginal	No	180	0
12	Short-leg	>6m	Female	Unilateral	IV	Breech	Normal vaginal	No	180	0
13	Short-leg	>6m	Female	Unilateral	III	Breech	Caesarean	No	180	0
14	Short-leg	>6m	Female	Unilateral	III	Cephalic	Normal vaginal	No	84.7195312757083	1
15	Short-leg	>6m	Female	Unilateral	III	Breech	Normal vaginal	No	180	0
16	Short-leg	≤6m	Female	Unilateral	III	Cephalic	Normal vaginal	No	180	0
17	Short-leg	>6m	Male	Unilateral	III	Cephalic	Normal vaginal	No	180	0
18	Short-leg	>6m	Male	Unilateral	III	Breech	Normal vaginal	No	180	0
19	Short-leg	>6m	Male	Unilateral	III	Breech	Normal vaginal	No	180	0
20	Short-leg	≤6m	Female	Unilateral	IV	Breech	Normal vaginal	No	116.722209705197	1
21	Short-leg	≤6m	Female	Unilateral	III	Breech	Normal vaginal	No	24.0632339916898	1
22	Short-leg	>6m	Female	Unilateral	III	Breech	Normal vaginal	No	180	0
23	Short-leg	>6m	Female	Unilateral	III	Breech	Caesarean	No	180	0
24	Short-leg	≤6m	Female	Unilateral	III	Breech	Normal vaginal	No	180	0
25	Short-leg	>6m	Female	Unilateral	III	Breech	Normal vaginal	No	180	0
26	Short-leg	≤6m	Female	Unilateral	III	Breech	Caesarean	No	180	0
27	Short-leg	>6m	Female	Bilateral	III	Breech	Normal vaginal	No	65.9957710471187	1
28	Short-leg	>6m	Female	Unilateral	III	Breech	Normal vaginal	No	180	0
29	Short-leg	>6m	Female	Unilateral	III	Breech	Normal vaginal	No	180	0
30	Short-leg	>6m	Female	Unilateral	III	Breech	Caesarean	No	180	0
31	Short-leg	≤6m	Female	Unilateral	III	Breech	Normal vaginal	No	180	0
32	Short-leg	≤6m	Female	Unilateral	III	Breech	Normal vaginal	No	180	0
33	Short-leg	>6m	Female	Bilateral	III	Breech	Normal vaginal	No	180	0
34	Short-leg	≤6m	Male	Bilateral	III	Breech	Normal vaginal	No	180	0
35	Short-leg	>6m	Female	Unilateral	III	Breech	Normal vaginal	No	180	0
36	Short-leg	>6m	Male	Unilateral	III	Cephalic	Caesarean	No	180	0
37	Short-leg	≤6m	Male	Unilateral	III	Cephalic	Normal vaginal	No	180	0
38	Short-leg	>6m	Female	Unilateral	IV	Breech	Normal vaginal	No	126.426050953743	1
39	Short-leg	>6m	Female	Bilateral	IV	Breech	Normal vaginal	No	20.7853789808956	1
40	Short-leg	>6m	Female	Unilateral	III	Cephalic	Normal vaginal	No	180	0
41	Short-leg	>6m	Male	Bilateral	III	Cephalic	Caesarean	No	180	0
42	Short-leg	>6m	Female	Unilateral	III	Breech	Normal vaginal	No	180	0
43	Short-leg	>6m	Female	Bilateral	III	Breech	Normal vaginal	No	180	0
44	Short-leg	>6m	Male	Unilateral	III	Breech	Normal vaginal	No	17.3421348476017	1
45	Short-leg	>6m	Female	Unilateral	III	Breech	Normal vaginal	No	180	0
46	Short-leg	>6m	Female	Unilateral	III	Breech	Normal vaginal	No	180	0
47	Short-leg	>6m	Female	Unilateral	III	Cephalic	Normal vaginal	No	180	0
48	Short-leg	>6m	Male	Unilateral	III	Breech	Normal vaginal	No	180	0
49	Short-leg	>6m	Female	Bilateral	III	Breech	Normal vaginal	No	180	0
50	Short-leg	≤6m	Female	Bilateral	III	Cephalic	Caesarean	No	180	0
51	Short-leg	>6m	Female	Unilateral	IV	Breech	Caesarean	No	180	0
52	Short-leg	>6m	Female	Unilateral	III	Breech	Normal vaginal	No	36.4178996250937	1
53	Short-leg	≤6m	Female	Bilateral	III	Breech	Caesarean	No	3.06815231000395	1
54	Short-leg	>6m	Female	Unilateral	IV	Cephalic	Normal vaginal	No	79.6585473521935	1
55	Short-leg	>6m	Female	Bilateral	III	Breech	Normal vaginal	No	180	0
56	Short-leg	>6m	Male	Unilateral	III	Breech	Normal vaginal	No	138.510634876806	1
57	Short-leg	>6m	Female	Unilateral	III	Breech	Normal vaginal	No	180	0
58	Short-leg	≤6m	Female	Unilateral	III	Breech	Normal vaginal	No	180	0
59	Short-leg	≤6m	Female	Unilateral	III	Breech	Normal vaginal	No	180	0
60	Short-leg	>6m	Female	Unilateral	III	Cephalic	Normal vaginal	No	180	0
61	Short-leg	>6m	Female	Unilateral	III	Breech	Normal vaginal	No	180	0
62	Short-leg	>6m	Male	Bilateral	III	Breech	Normal vaginal	No	180	0
63	Short-leg	>6m	Female	Unilateral	III	Breech	Normal vaginal	No	180	0
64	Short-leg	>6m	Female	Unilateral	III	Breech	Normal vaginal	No	18.9948721196164	1
65	Short-leg	≤6m	Female	Unilateral	III	Breech	Normal vaginal	No	180	0
66	Short-leg	>6m	Female	Bilateral	III	Breech	Normal vaginal	No	6.87403226759146	1
67	Short-leg	≤6m	Female	Unilateral	IV	Cephalic	Caesarean	No	180	0
68	Short-leg	≤6m	Female	Unilateral	III	Breech	Normal vaginal	No	156.496178075269	1
69	Short-leg	≤6m	Male	Unilateral	III	Breech	Normal vaginal	No	180	0
70	Short-leg	>6m	Female	Unilateral	III	Breech	Normal vaginal	No	180	0
1	Long-leg	>6m	Male	Bilateral	III	Cephalic	Caesarean	Yes	180	0
2	Long-leg	>6m	Male	Bilateral	III	Breech	Normal vaginal	Yes	173.648224590193	1
3	Long-leg	≤6m	Female	Bilateral	III	Cephalic	Normal vaginal	Yes	180	0
4	Long-leg	>6m	Male	Bilateral	III	Cephalic	Normal vaginal	Yes	180	0
5	Long-leg	>6m	Male	Bilateral	III	Cephalic	Normal vaginal	Yes	180	0
6	Long-leg	≤6m	Female	Bilateral	IV	Cephalic	Normal vaginal	Yes	180	0
7	Long-leg	>6m	Male	Bilateral	IV	Cephalic	Normal vaginal	Yes	180	0
8	Long-leg	≤6m	Female	Bilateral	IV	Breech	Normal vaginal	Yes	180	0
9	Long-leg	>6m	Male	Bilateral	IV	Cephalic	Caesarean	Yes	180	0
10	Long-leg	>6m	Female	Bilateral	IV	Cephalic	Normal vaginal	No	180	0
11	Long-leg	≤6m	Female	Bilateral	IV	Cephalic	Normal vaginal	No	180	0
12	Long-leg	>6m	Male	Bilateral	III	Cephalic	Normal vaginal	No	180	0
13	Long-leg	≤6m	Male	Bilateral	III	Cephalic	Normal vaginal	No	180	0
14	Long-leg	≤6m	Male	Unilateral	III	Breech	Normal vaginal	No	180	0
15	Long-leg	>6m	Male	Bilateral	III	Cephalic	Normal vaginal	No	18.5616097020218	1
16	Long-leg	>6m	Male	Bilateral	IV	Cephalic	Caesarean	No	180	0
17	Long-leg	>6m	Female	Unilateral	IV	Cephalic	Normal vaginal	No	180	0
18	Long-leg	>6m	Male	Bilateral	III	Breech	Normal vaginal	No	158.262809624881	1
19	Long-leg	≤6m	Male	Bilateral	IV	Cephalic	Normal vaginal	No	180	0
20	Long-leg	>6m	Male	Bilateral	III	Cephalic	Caesarean	No	180	0
21	Long-leg	>6m	Female	Bilateral	IV	Breech	Normal vaginal	No	180	0
22	Long-leg	>6m	Male	Bilateral	IV	Cephalic	Normal vaginal	No	151.309595631879	1
23	Long-leg	>6m	Male	Bilateral	III	Cephalic	Caesarean	No	180	0
24	Long-leg	>6m	Male	Bilateral	III	Cephalic	Caesarean	No	180	0
25	Long-leg	>6m	Male	Bilateral	III	Cephalic	Normal vaginal	No	180	0
26	Long-leg	>6m	Female	Bilateral	III	Cephalic	Caesarean	No	180	0
27	Long-leg	≤6m	Male	Unilateral	IV	Cephalic	Normal vaginal	No	180	0
28	Long-leg	>6m	Female	Bilateral	IV	Cephalic	Normal vaginal	No	180	0
29	Long-leg	>6m	Male	Bilateral	III	Cephalic	Normal vaginal	No	180	0
30	Long-leg	>6m	Male	Bilateral	III	Cephalic	Normal vaginal	No	180	0
31	Long-leg	>6m	Male	Bilateral	III	Cephalic	Normal vaginal	No	127.305791142646	1
32	Long-leg	>6m	Female	Unilateral	IV	Cephalic	Normal vaginal	No	180	0
33	Long-leg	≤6m	Male	Bilateral	III	Cephalic	Normal vaginal	No	157.946602760046	1
34	Long-leg	>6m	Male	Bilateral	III	Cephalic	Normal vaginal	No	180	0
35	Long-leg	≤6m	Male	Unilateral	III	Cephalic	Normal vaginal	No	180	0
36	Long-leg	>6m	Male	Unilateral	III	Breech	Normal vaginal	No	180	0
37	Long-leg	≤6m	Male	Unilateral	III	Cephalic	Normal vaginal	No	180	0
38	Long-leg	>6m	Male	Bilateral	III	Cephalic	Caesarean	No	180	0
39	Long-leg	>6m	Male	Unilateral	III	Cephalic	Normal vaginal	No	180	0
40	Long-leg	≤6m	Male	Unilateral	III	Breech	Normal vaginal	No	180	0
41	Long-leg	>6m	Female	Bilateral	III	Cephalic	Caesarean	No	180	0
42	Long-leg	>6m	Male	Unilateral	III	Cephalic	Normal vaginal	No	180	0
43	Long-leg	>6m	Male	Bilateral	IV	Breech	Normal vaginal	No	180	0
44	Long-leg	>6m	Male	Bilateral	III	Cephalic	Normal vaginal	No	180	0
45	Long-leg	>6m	Female	Unilateral	III	Cephalic	Normal vaginal	No	180	0
46	Long-leg	≤6m	Female	Bilateral	IV	Cephalic	Normal vaginal	No	180	0
47	Long-leg	≤6m	Male	Unilateral	IV	Breech	Normal vaginal	No	180	0
48	Long-leg	≤6m	Male	Bilateral	III	Cephalic	Normal vaginal	No	180	0
49	Long-leg	>6m	Male	Bilateral	IV	Cephalic	Normal vaginal	No	180	0
50	Long-leg	≤6m	Female	Unilateral	III	Cephalic	Caesarean	No	180	0
51	Long-leg	>6m	Female	Unilateral	IV	Cephalic	Normal vaginal	No	117.063744999897	1
52	Long-leg	>6m	Male	Bilateral	IV	Cephalic	Normal vaginal	No	180	0
53	Long-leg	>6m	Male	Bilateral	III	Cephalic	Normal vaginal	No	180	0
54	Long-leg	≤6m	Male	Unilateral	III	Cephalic	Normal vaginal	No	180	0
55	Long-leg	>6m	Male	Bilateral	III	Cephalic	Normal vaginal	No	180	0
56	Long-leg	>6m	Female	Bilateral	III	Breech	Normal vaginal	No	180	0
57	Long-leg	>6m	Male	Bilateral	III	Cephalic	Normal vaginal	No	180	0
58	Long-leg	≤6m	Male	Bilateral	IV	Cephalic	Normal vaginal	No	180	0
59	Long-leg	>6m	Male	Bilateral	III	Cephalic	Normal vaginal	No	180	0
60	Long-leg	>6m	Male	Unilateral	IV	Cephalic	Normal vaginal	No	180	0
61	Long-leg	≤6m	Male	Bilateral	IV	Cephalic	Normal vaginal	No	180	0
62	Long-leg	>6m	Male	Bilateral	IV	Breech	Caesarean	No	180	0
63	Long-leg	>6m	Male	Unilateral	III	Cephalic	Normal vaginal	No	180	0
64	Long-leg	≤6m	Male	Bilateral	III	Breech	Normal vaginal	No	180	0
65	Long-leg	>6m	Male	Bilateral	III	Cephalic	Normal vaginal	No	180	0
66	Long-leg	>6m	Female	Bilateral	III	Cephalic	Normal vaginal	No	180	0
67	Long-leg	>6m	Male	Bilateral	IV	Cephalic	Normal vaginal	No	180	0
68	Long-leg	>6m	Male	Bilateral	III	Cephalic	Caesarean	No	180	0
69	Long-leg	>6m	Male	Bilateral	IV	Breech	Normal vaginal	No	180	0
70	Long-leg	>6m	Male	Bilateral	III	Breech	Caesarean	No	180	0
71	Long-leg	≤6m	Male	Unilateral	IV	Cephalic	Normal vaginal	No	180	0
72	Long-leg	>6m	Female	Bilateral	IV	Cephalic	Normal vaginal	No	51.9995692093008	1
73	Long-leg	≤6m	Female	Bilateral	III	Cephalic	Normal vaginal	No	180	0
74	Long-leg	>6m	Female	Bilateral	IV	Breech	Normal vaginal	No	180	0
75	Long-leg	>6m	Male	Bilateral	IV	Cephalic	Normal vaginal	No	180	0
76	Long-leg	>6m	Male	Bilateral	III	Cephalic	Normal vaginal	No	180	0
