# Supplementary material for: Long-leg spica casts demonstrate superior outcomes in developmental dysplasia of the hip: a multi-center retrospective analysis of failure risks and protective factors
Source: Front Pediatr. 2025 Apr 1;13:1563536. doi: 10.3389/fped.2025.1563536 (PMC11996778; doi:10.3389/fped.2025.1563536)
Supplement: Supplementary file 1 [file Datasheet1.zip › hip_dysplasia_data.xlsx]

## Sheet: hip_dysplasia_data
ID	Treatment	Age	Sex	Site	Tonnis	Presentation	Delivery	Family_History
1	short-leg	???6m	Female	Unilateral	III	Breech	Normal vaginal	Yes
2	short-leg	???6m	Female	Unilateral	III	Breech	Normal vaginal	Yes
3	short-leg	???6m	Female	Unilateral	III	Breech	Normal vaginal	Yes
4	short-leg	???6m	Female	Unilateral	III	Breech	Normal vaginal	Yes
5	short-leg	???6m	Female	Unilateral	III	Breech	Normal vaginal	Yes
6	short-leg	???6m	Female	Unilateral	III	Breech	Normal vaginal	Yes
7	short-leg	???6m	Female	Unilateral	III	Breech	Normal vaginal	Yes
8	short-leg	???6m	Female	Unilateral	III	Breech	Normal vaginal	Yes
9	short-leg	???6m	Female	Unilateral	III	Breech	Normal vaginal	Yes
10	short-leg	???6m	Female	Unilateral	III	Breech	Normal vaginal	No
11	short-leg	???6m	Female	Unilateral	III	Breech	Normal vaginal	No
12	short-leg	???6m	Female	Unilateral	III	Breech	Normal vaginal	No
13	short-leg	???6m	Female	Unilateral	III	Breech	Normal vaginal	No
14	short-leg	???6m	Female	Unilateral	III	Breech	Normal vaginal	No
15	short-leg	???6m	Female	Unilateral	III	Breech	Normal vaginal	No
16	short-leg	???6m	Female	Unilateral	III	Breech	Normal vaginal	No
17	short-leg	???6m	Female	Unilateral	III	Breech	Normal vaginal	No
18	short-leg	???6m	Female	Unilateral	III	Breech	Normal vaginal	No
19	short-leg	???6m	Female	Unilateral	III	Breech	Normal vaginal	No
20	short-leg	???6m	Female	Unilateral	III	Breech	Normal vaginal	No
21	short-leg	???6m	Female	Unilateral	III	Breech	Normal vaginal	No
22	short-leg	???6m	Female	Unilateral	III	Breech	Normal vaginal	No
23	short-leg	>6m	Female	Unilateral	III	Breech	Normal vaginal	No
24	short-leg	>6m	Female	Unilateral	III	Breech	Normal vaginal	No
25	short-leg	>6m	Female	Unilateral	III	Breech	Normal vaginal	No
26	short-leg	>6m	Female	Unilateral	III	Breech	Normal vaginal	No
27	short-leg	>6m	Female	Unilateral	III	Breech	Normal vaginal	No
28	short-leg	>6m	Female	Unilateral	III	Breech	Normal vaginal	No
29	short-leg	>6m	Female	Unilateral	III	Breech	Normal vaginal	No
30	short-leg	>6m	Female	Unilateral	III	Breech	Normal vaginal	No
31	short-leg	>6m	Female	Unilateral	III	Breech	Normal vaginal	No
32	short-leg	>6m	Female	Unilateral	III	Breech	Normal vaginal	No
33	short-leg	>6m	Female	Unilateral	III	Breech	Normal vaginal	No
34	short-leg	>6m	Female	Unilateral	III	Breech	Normal vaginal	No
35	short-leg	>6m	Female	Bilateral	III	Breech	Normal vaginal	No
36	short-leg	>6m	Female	Bilateral	III	Breech	Normal vaginal	No
37	short-leg	>6m	Female	Bilateral	III	Breech	Normal vaginal	No
38	short-leg	>6m	Female	Bilateral	III	Breech	Normal vaginal	No
39	short-leg	>6m	Male	Bilateral	III	Breech	Normal vaginal	No
40	short-leg	>6m	Male	Bilateral	III	Breech	Normal vaginal	No
41	short-leg	>6m	Male	Bilateral	III	Cephalic	Normal vaginal	No
42	short-leg	>6m	Male	Bilateral	III	Cephalic	Normal vaginal	No
43	short-leg	>6m	Male	Bilateral	III	Cephalic	Normal vaginal	No
44	short-leg	>6m	Male	Bilateral	III	Cephalic	Normal vaginal	No
45	short-leg	>6m	Male	Bilateral	III	Cephalic	Normal vaginal	No
46	short-leg	>6m	Male	Bilateral	III	Cephalic	Normal vaginal	No
47	short-leg	>6m	Male	Bilateral	III	Cephalic	Normal vaginal	No
48	short-leg	>6m	Male	Bilateral	III	Cephalic	Normal vaginal	No
49	short-leg	>6m	Male	Bilateral	III	Cephalic	Normal vaginal	No
50	short-leg	>6m	Male	Bilateral	III	Cephalic	Normal vaginal	No
51	short-leg	>6m	Male	Bilateral	III	Cephalic	Normal vaginal	No
52	short-leg	>6m	Male	Bilateral	III	Cephalic	Normal vaginal	No
53	short-leg	>6m	Male	Bilateral	III	Cephalic	Normal vaginal	No
54	short-leg	>6m	Male	Bilateral	III	Cephalic	Normal vaginal	No
55	short-leg	>6m	Male	Bilateral	III	Cephalic	Normal vaginal	No
56	short-leg	>6m	Male	Bilateral	III	Cephalic	Normal vaginal	No
57	short-leg	>6m	Male	Bilateral	IV	Cephalic	Normal vaginal	No
58	short-leg	>6m	Male	Bilateral	IV	Cephalic	Normal vaginal	No
59	short-leg	>6m	Male	Bilateral	IV	Cephalic	Normal vaginal	No
60	short-leg	>6m	Male	Bilateral	IV	Cephalic	Normal vaginal	No
61	short-leg	>6m	Male	Bilateral	IV	Cephalic	Caesarean	No
62	short-leg	>6m	Male	Bilateral	IV	Cephalic	Caesarean	No
63	short-leg	>6m	Male	Bilateral	IV	Cephalic	Caesarean	No
64	short-leg	>6m	Male	Bilateral	IV	Cephalic	Caesarean	No
65	short-leg	>6m	Male	Bilateral	IV	Cephalic	Caesarean	No
66	short-leg	>6m	Male	Bilateral	IV	Cephalic	Caesarean	No
67	short-leg	>6m	Male	Bilateral	IV	Cephalic	Caesarean	No
68	short-leg	>6m	Male	Bilateral	IV	Cephalic	Caesarean	No
69	short-leg	>6m	Male	Bilateral	IV	Cephalic	Caesarean	No
70	short-leg	>6m	Male	Bilateral	IV	Cephalic	Caesarean	No
71	long-leg	???6m	Female	Unilateral	III	Breech	Normal vaginal	Yes
72	long-leg	???6m	Female	Unilateral	III	Breech	Normal vaginal	Yes
73	long-leg	???6m	Female	Unilateral	III	Breech	Normal vaginal	Yes
74	long-leg	???6m	Female	Unilateral	III	Breech	Normal vaginal	Yes
75	long-leg	???6m	Female	Unilateral	III	Breech	Normal vaginal	Yes
76	long-leg	???6m	Female	Unilateral	III	Breech	Normal vaginal	Yes
77	long-leg	???6m	Female	Unilateral	III	Breech	Normal vaginal	Yes
78	long-leg	???6m	Female	Unilateral	III	Breech	Normal vaginal	Yes
79	long-leg	???6m	Female	Unilateral	III	Breech	Normal vaginal	Yes
80	long-leg	???6m	Female	Unilateral	III	Breech	Normal vaginal	Yes
81	long-leg	???6m	Female	Unilateral	III	Breech	Normal vaginal	Yes
82	long-leg	???6m	Female	Unilateral	III	Breech	Normal vaginal	Yes
83	long-leg	???6m	Female	Unilateral	III	Breech	Normal vaginal	Yes
84	long-leg	???6m	Female	Unilateral	III	Breech	Normal vaginal	Yes
85	long-leg	???6m	Female	Unilateral	III	Breech	Normal vaginal	No
86	long-leg	???6m	Female	Unilateral	III	Breech	Normal vaginal	No
87	long-leg	???6m	Female	Unilateral	III	Breech	Normal vaginal	No
88	long-leg	???6m	Female	Unilateral	III	Breech	Normal vaginal	No
89	long-leg	???6m	Female	Unilateral	III	Breech	Normal vaginal	No
90	long-leg	???6m	Female	Unilateral	III	Breech	Normal vaginal	No
91	long-leg	>6m	Female	Unilateral	III	Breech	Normal vaginal	No
92	long-leg	>6m	Female	Unilateral	III	Breech	Normal vaginal	No
93	long-leg	>6m	Female	Unilateral	III	Breech	Normal vaginal	No
94	long-leg	>6m	Female	Unilateral	III	Breech	Normal vaginal	No
95	long-leg	>6m	Female	Unilateral	III	Breech	Normal vaginal	No
96	long-leg	>6m	Female	Unilateral	III	Breech	Normal vaginal	No
97	long-leg	>6m	Female	Unilateral	III	Breech	Normal vaginal	No
98	long-leg	>6m	Female	Unilateral	III	Breech	Normal vaginal	No
99	long-leg	>6m	Female	Unilateral	III	Breech	Normal vaginal	No
100	long-leg	>6m	Female	Unilateral	III	Breech	Normal vaginal	No
101	long-leg	>6m	Female	Unilateral	III	Breech	Normal vaginal	No
102	long-leg	>6m	Female	Unilateral	III	Breech	Normal vaginal	No
103	long-leg	>6m	Female	Unilateral	III	Breech	Normal vaginal	No
104	long-leg	>6m	Female	Unilateral	III	Breech	Normal vaginal	No
105	long-leg	>6m	Female	Unilateral	III	Breech	Normal vaginal	No
106	long-leg	>6m	Female	Unilateral	III	Breech	Normal vaginal	No
107	long-leg	>6m	Female	Unilateral	III	Breech	Normal vaginal	No
108	long-leg	>6m	Female	Unilateral	III	Breech	Normal vaginal	No
109	long-leg	>6m	Female	Unilateral	III	Breech	Normal vaginal	No
110	long-leg	>6m	Female	Unilateral	III	Breech	Normal vaginal	No
111	long-leg	>6m	Male	Unilateral	III	Breech	Normal vaginal	No
112	long-leg	>6m	Male	Bilateral	III	Breech	Normal vaginal	No
113	long-leg	>6m	Male	Bilateral	III	Breech	Normal vaginal	No
114	long-leg	>6m	Male	Bilateral	III	Breech	Normal vaginal	No
115	long-leg	>6m	Male	Bilateral	III	Breech	Normal vaginal	No
116	long-leg	>6m	Male	Bilateral	III	Breech	Normal vaginal	No
117	long-leg	>6m	Male	Bilateral	III	Breech	Normal vaginal	No
118	long-leg	>6m	Male	Bilateral	III	Breech	Normal vaginal	No
119	long-leg	>6m	Male	Bilateral	III	Cephalic	Normal vaginal	No
120	long-leg	>6m	Male	Bilateral	III	Cephalic	Normal vaginal	No
121	long-leg	>6m	Male	Bilateral	III	Cephalic	Normal vaginal	No
122	long-leg	>6m	Male	Bilateral	III	Cephalic	Normal vaginal	No
123	long-leg	>6m	Male	Bilateral	III	Cephalic	Normal vaginal	No
124	long-leg	>6m	Male	Bilateral	III	Cephalic	Normal vaginal	No
125	long-leg	>6m	Male	Bilateral	III	Cephalic	Normal vaginal	No
126	long-leg	>6m	Male	Bilateral	III	Cephalic	Normal vaginal	No
127	long-leg	>6m	Male	Bilateral	III	Cephalic	Normal vaginal	No
128	long-leg	>6m	Male	Bilateral	III	Cephalic	Normal vaginal	No
129	long-leg	>6m	Male	Bilateral	IV	Cephalic	Normal vaginal	No
130	long-leg	>6m	Male	Bilateral	IV	Cephalic	Normal vaginal	No
131	long-leg	>6m	Male	Bilateral	IV	Cephalic	Normal vaginal	No
132	long-leg	>6m	Male	Bilateral	IV	Cephalic	Normal vaginal	No
133	long-leg	>6m	Male	Bilateral	IV	Cephalic	Caesarean	No
134	long-leg	>6m	Male	Bilateral	IV	Cephalic	Caesarean	No
135	long-leg	>6m	Male	Bilateral	IV	Cephalic	Caesarean	No
136	long-leg	>6m	Male	Bilateral	IV	Cephalic	Caesarean	No
137	long-leg	>6m	Male	Bilateral	IV	Cephalic	Caesarean	No
138	long-leg	>6m	Male	Bilateral	IV	Cephalic	Caesarean	No
139	long-leg	>6m	Male	Bilateral	IV	Cephalic	Caesarean	No
140	long-leg	>6m	Male	Bilateral	IV	Cephalic	Caesarean	No
141	long-leg	>6m	Male	Bilateral	IV	Cephalic	Caesarean	No
142	long-leg	>6m	Male	Bilateral	IV	Cephalic	Caesarean	No
143	long-leg	>6m	Male	Bilateral	IV	Cephalic	Caesarean	No
144	long-leg	>6m	Male	Bilateral	IV	Cephalic	Caesarean	No
145	long-leg	>6m	Male	Bilateral	IV	Cephalic	Caesarean	No
146	long-leg	>6m	Male	Bilateral	IV	Cephalic	Caesarean	No
